# Supplementary material for: Vertical Alignment of Liquid Crystal on Sustainable 2,4-Di-tert-butylphenoxymethyl-Substituted Polystyrene Films
Source: Polymers (Basel). 2022 Mar 23;14(7):1302. doi: 10.3390/polym14071302 (PMC9002882; doi:10.3390/polym14071302)
Supplement: Supplementary file 1 [file polymers-14-01302-s001.zip]

Archive with 1 entries (1 files):
- polymers-1628540-supplementary.pdf
